# Supplementary material for: Comparison of Multiple Clinical Testing Modalities for Assessment of NPM1-Mutant AML
Source: Front Oncol. 2021 Aug 30;11:701318. doi: 10.3389/fonc.2021.701318 (PMC8435844; doi:10.3389/fonc.2021.701318)
Supplement: Supplementary Figure 1 — Specimen Information. (A) Overview of specimen types available for each assay. (B) For each sample number, the details of specimen types available for each assay are shown. [file DataSheet_1.zip]

Archive with 5 entries (5 files):
- Supplementary Figure 1.TIF
- Supplementary Figure 2.TIF
- Supplementary Table 1.tif
- Supplementary Table 2.docx
- Supplementary Table 3.docx
